# Supplementary material for: Exoskeleton-assisted walking improves pulmonary function and walking parameters among individuals with spinal cord injury: a randomized controlled pilot study
Source: J Neuroeng Rehabil. 2021 May 24;18:86. doi: 10.1186/s12984-021-00880-w (PMC8146689; doi:10.1186/s12984-021-00880-w)
Supplement: Supplementary file 2 — Additional file 2. Individual-participant data. [file 12984_2021_880_MOESM2_ESM.xlsx]

## Sheet: information
Group	ID	Age (yr.)	Sex	Diagnosis	BMI	ZPP	DOI (mo.)	MAS	pre		post		LEMS		pre-PFT								post-PFT								6MWT before						6MWT after
									LOI	AIS	LOI	AIS	Baseline	After	FVC	FVC%pred	FEV1	FEF75	FEF50	FEF25	PEF	MVV	FVC	FVC%pred	FEV1	FEF75	FEF50	FEF25	PEF	MVV	Distance	HR	RPE	SpO2	Brace	Distance	HR	RPE	SpO2	Brace
CG	5	51	Male	TSCI	23.5	L3	3	0	T10	A	T10	A	0	0	3.64	89.4	3.03	8.04	3.86	1.22	8.47	129.18	3.17	77.8	2.97	8.05	3.69	1.55	8.48	121.49	30	99	4/10	0.93	KAFO+Walker	32	96	3/10	0.98	KAFO+Walker
CG	9	47	Male	TSCI	18.6	NA	2	0	T10	B	T10	B	0	0	2.12	48	2.05	4.77	3.54	3.12	4.9	110.25	2.5	56.7	2.43	6.98	3.96	3.64	6.47	112.9	0	90	0/10	0.95	Thoracic orthosis	0	88	0/10	1	Thoracic orthosis
CG	7	51	Male	TSCI	25	NA	2	0	L1	C	L1	C	5	9	3.87	79.9	2.79	2.98	2.83	1.94	2.98	92.02	2.7	55.7	2.42	7.46	3.37	0.99	8.16	121.44	0	86	0/10	0.96	Thoracic orthosis	0	89	0/10	0.98	Thoracic orthosis
CG	11	36	Male	TSCI	26.3	NA	2	1	T6	B	T6	B	0	9	2.48	60.2	1.7	3.29	1.15	0.59	3.94	51.44	1.86	45.2	1.46	3.61	1.54	0.31	3.86	56.25	0	88	0/10	0.92	Thoracic orthosis	0	87	0/10	0.93	Thoracic orthosis
CG	17	16	Female	Myelitis	20	NA	1	0	T12	C	T12	C	0	12	1.88	67.5	1.75	3.14	2.36	1.35	3.14	56.64	2.08	74.7	2.04	5.19	4.13	1.3	5.19	94.98	0	76	0/10	0.95	none	0	80	0/10	0.95	none
CG	1	40	Male	Myelitis	20.7	NA	2	0	L1	C	L1	C	0	24	3.86	87.4	3.44	7.99	4.62	1.79	8.68	161.03	4.24	96.1	3.6	7.62	4.02	1.05	8.75	160.76	0	80	0/10	0.97	none	55	120	3/10	1	Thoracic orthosis+Walker
CG	3	29	Male	TSCI	24	L1	1.5	0	T11	A	T11	A	0	0	3.87	79.9	2.79	2.98	2.83	1.94	2.98	92.02	3.87	79.9	2.79	2.98	2.83	1.94	2.98	92.02	0	80	0/10	0.98	Thoracic orthosis	0	80	0/10	0.98	Thoracic orthosis
CG	13	29	Male	TSCI	23.5	T11	2	0	T10	A	T10	A	0	0	2.07	44.1	1.97	4.95	4	1.07	4.95	82.66	2.05	43.6	1.85	5.05	3.45	2.09	3.67	85.66	0	82	0/10	0.95	Thoracic orthosis	0	80	0/10	0.94	Thoracic orthosis
CG	23	30	Male	TSCI	20.9	T12	1.5	0	T10	A	T10	A	0	0	3.05	69.5	2.83	5.93	3.95	2.17	6.11	95.24	2.58	58.9	2.3	6.09	3.53	0.41	6.32	90.3	0	78	0/10	0.98	Thoracic orthosis	0	77	0/10	0.98	Thoracic orthosis
EAWG	04	37	Male	TSCI	23.4	L4	6	0	T11	A	T11	A	0	12	5.34	106.6	4.53	7.56	5.17	2.1	8	147.97	5.48	109.3	4.65	7.56	5.66	2.5	7.95	154.59	0	90	0/10	0.95	none	22.5	116	1/10	96%	AIDER
EAWG	14	41	Male	TSCI	20.2	L1	4	0	T10	A	T10	A	0	0	3.94	92.2	3.4	5.95	4.82	1.82	6.22	134.87	5.03	117.7	5.02	8.53	6.47	3.4	9.59	153.86	0	87	0/10	0.96	Thoracic orthosis	17.64	96	3/10	0.93	AIDER
EAWG	12	45	Female	TSCI	20.8	T10	1.5	0	T10	A	T10	A	0	0	1.93	68.9	1.85	3.27	3.14	1.9	3.68	84	1.93	68.9	1.85	3.27	3.14	1.9	3.68	84	0	88	0/10	0.95	Thoracic orthosis	0	88	0/10	0.95	Thoracic orthosis
EAWG	18	49	Male	TSCI	16.5	NA	2	0	T10	C	T10	C	1	21	2.08	57.8	2.04	5.19	4.13	1.3	5.19	94.98	4.59	99.6	3.99	6.52	3.34	1.38	6.58	108.06	61.15	99	2/10	0.97	Thoracic orthosis+Walker	20.05	116	3/10	0.96	Thoracic orthosis+AIDER
EAWG	20	56	Male	Myelitis	20	L1	1	0	T12	A	T12	A	1	1	3.1	90.6	2.53	3.4	1.39	0.1	3.92	34.88	3.84	112.2	3.68	5.93	2.06	0.1	6.53	87.89	0	87	0/10	0.95	none	12.05	116	4/10	0.94	AIDER
EAWG	16	22	Male	TSCI	23.8	L5	15	0	L1	A	L1	A	20	20	2.92	69	2.84	7.36	5.25	2.98	7.49	127.41	3.87	91.4	3.68	8.68	6.37	3.52	8.98	140.39	0	74	0/10	0.98	none	18.8	88	2/10	0.98	AIDER
EAWG	10	51	Female	TSCI	22	L3	6	0	T11	A	T11	A	2	2	2.02	72.5	1.94	4.9	2.83	2.27	4.97	69.77	3.46	124.3	2.79	4.78	2.53	0.99	5.02	85.47	0	68	0/10	0.95	Thoracic orthosis	17.27	93	2/10	0.94	Thoracic orthosis+AIDER
EAWG	8	21	Male	Myelitis	21.1	T6	1.5	0	T5	A	T5	A	0	0	2.9	56.9	1.84	1.97	1.37	0.78	3.41	53.04	2.95	58	2.88	5.98	4.44	1.38	6.21	97.75	0	100	0/10	0.96	none	3.06	149	4/10	0.96	AIDER
EAWG	06	36	Male	TSCI	18.8	L3	2	0	T10	A	T10	A	0	0	3.69	77.8	3.28	4.82	3.92	2.42	5.03	133.25	3.11	65.5	3.08	7.93	4.58	1.87	9.1	142.25	0	88	0/10	0.94	Thoracic orthosis	16.64	101	2/10	0.94	Thoracic orthosis+AIDER
CG: conventional training group, EAWG: exoskeleton-assisted walking group. ZPP: zone of partial preservation; DOI: duration of injury; MAS: Modified Ashworth Scale; LOI: level of injury; KAFO: knee ankle foot orthosis. ID #3 and #12 did not complete the trial.
